# Supplementary material for: Genome-Wide Identification of Wheat Gene Resources Conferring Resistance to Stripe Rust
Source: Plants (Basel). 2025 Jun 19;14(12):1883. doi: 10.3390/plants14121883 (PMC12196567; doi:10.3390/plants14121883)
Supplement: Supplementary file 1 [file plants-14-01883-s001.zip]

Archive with 2 entries (2 files):
- Supplementary Figures-to Plants.pdf
- Supplementary Tables-to Plants.xlsx
