# Supplementary material for: Genome-Wide Identification of Wheat Gene Resources Conferring Resistance to Stripe Rust
Source: Plants (Basel). 2025 Jun 19;14(12):1883. doi: 10.3390/plants14121883 (PMC12196567; doi:10.3390/plants14121883)
Supplement: Supplementary file 1 [file plants-14-01883-s001.zip › Supplementary Tables-to Plants.xlsx]

## Sheet: Table S1
Table S1. Phenotype of accessions against stripe rust and QTLhaplotypes
Accession Name	Group	Origin	1BL/1RSa	1BL/1RS parents	Zhou8425B derivative	Seedling stage								Adult-plant stage-mixed Pst						CYR33 race				CYR34 race						mixed Pst races				Number of FHs
						CYR34-IT-I	CYR34-IT-II	CYR34-DS-I	CYR34-DS-II	CYR33-IT-I	CYR33-IT-II	CYR33-DS-I	CYR33-DS-II	IT-18	IT-19	IT-20	DS-18	DS-19	DS-20	Qyr.baafs-2B.1	Qyr.baafs-2B.2	Qyr.baafs-2B.3	Yr.baafs-7B	Yr.baafs-1B.1	Yr.baafs-1B.2	Yr.baafs-1B.3	Yr.baafsi-1D.1	Yr.baafsi-1D.2	Yr.baafsi-6D	Yr.baafsi-7D	Yr.baafs-1B.4	Yr.baafs-2B.4	QYr.baafs-6B
Abbondanza	G2-2-2	Italy				4	4	40	40	3	2	20	40	3	3	4	40	40	80	Hap9	Hap6	Hap2	Hap6	Hap5	Hap3	Hap4	Hap1	hap4	Hap1	Hap1	Hap2	Hap4	Hap4	0
Aifeng3	G2-1	China				2	2	20	20	2	4	10	40	3	1	3	60	10	60	Hap2	Hap8	Hap1	Hap5	Hap6	NN	Hap7	Hap2	hap3	Hap1	Hap1	Hap3	Hap4	Hap3	0
Aikang58	G1-1	China	Y		2nd generation	0	0；	1	1	2	2	10	20	2	2	3	40	20	60	Hap6	Hap6	Hap2	Hap4	Hap1	Hap1	Hap2	Hap3	hap1	Hap2	Hap1	Hap2	Hap4	Hap4	2
Anke157	G2-3	China				0；	0	1	1	3	2	40	40	3	3	4	60	40	100	Hap3	Hap3	Hap1	Hap1	Hap5	Hap4	Hap3	Hap1	hap4	Hap1	Hap2	Hap3	Hap1	Hap4	0
Bainong073110	G1-1	China				0；	0	1	1	3	3	40	40	2	0	1	20	1	5	Hap2	Hap11	Hap1	Hap1	Hap2	Hap2	Hap1	Hap3	hap2	Hap3	Hap1	Hap1	Hap4	Hap4	6
Bainong3217	G2-9	China				2	2	40	40	3	3	40	40	3	4	3	60	100	60	Hap2	Hap8	Hap1	Hap4	Hap6	Hap6	Hap4	Hap2	hap4	Hap1	Hap1	Hap2	Hap2	Hap4	0
BARIWHEAT-28	G2-2-1	Pakistan				4	2	60	40	3	2	20	40	0	1	2	0	10	20	Hap7	Hap12	Hap5	Hap1	Hap7	Hap4	Hap3	Hap1	hap4	Hap1	Hap1	Hap1	Hap2	Hap4	0
Beijing8	G2-4	China		Avrora		0	0	1	1	3	3	10	40	4	4	4	100	100	100	Hap1	Hap9	Hap2	Hap4	NN	Hap6	Hap7	Hap2	hap3	Hap1	Hap1	Hap3	Hap4	Hap7	0
Bo'ai7023	G2-9	China				4	3	40	40	3	2	20	20	2	1	1	40	5	10	Hap1	Hap1	Hap2	Hap6	Hap7	Hap3	Hap4	Hap1	hap4	Hap1	Hap1	Hap1	Hap4	Hap4	0
Chengduguangtou	G2-4	China				3	4	80	40	3	3	40	40	2	2	2	20	20	20	Hap1	Hap10	Hap2	Hap5	Hap6	NN	Hap6	Hap1	hap4	Hap1	Hap1	Hap1	Hap1	Hap4	0
Chuanmai107	G1-2	China				4	4	40	40	2	2	10	60	1	1	1	10	20	1	NN	Hap11	Hap1	Hap2	Hap1	Hap1	Hap2	Hap3	hap1	Hap2	Hap2	Hap1	Hap1	Hap4	1
Chuanmai32	G2-8	China	Y			0；	0	1	1		2	1	10	1	1	1	20	20	1	Hap3	Hap3	Hap4	Hap1	Hap2	Hap2	Hap1	Hap3	hap2	Hap3	Hap1	Hap1	Hap4	Hap4	7
Chuanmai42	G1-2	China				0；	3	1	60	4	3	40	40	2	1	1	20	20	1	Hap2	Hap11	Hap1	Hap6	Hap1	Hap1	Hap2	Hap3	hap1	Hap2	Hap2	Hap1	Hap1	Hap4	1
Chuanmai44	G2-8/9	China				1	2	20	20	3	2	40	10	1	2	2	20	40	20	Hap2	Hap11	Hap2	Hap1	Hap7	NN	NN	NN	NN	NN	Hap1	NN	NN	Hap7	0
Chuanmai55	G2-8/9	China				0	4	1	40	3	2	40	40	1	0	1	10	1	1	Hap12	Hap10	NN	Hap6	Hap2	Hap2	Hap1	Hap3	hap2	Hap3	Hap1	Hap1	Hap4	Hap5	7
Chuannong16	G2-8	China	Y			0	0	1	1	3	2	40	10	3	2	3	60	40	60	Hap2	Hap11	Hap2	Hap1	Hap2	Hap2	Hap1	Hap3	hap2	Hap3	Hap1	Hap1	Hap4	Hap3	6
Chuannong19	G2-9	China				3	3	40	40	3	3	20	40	1	0	1	10	1	1	Hap1	Hap11	Hap2	Hap6	Hap5	Hap5	Hap6	Hap1	hap4	Hap1	Hap1	Hap1	Hap4	Hap5	1
Chuanyu21	G2-8	China				0	0	1	1	3	3	40	40	0	1	1	1	5	1	Hap1	Hap11	Hap2	Hap1	Hap2	Hap2	Hap1	Hap3	hap2	Hap3	Hap1	Hap1	Hap4	Hap4	6
E'En1	G1-2	China	Y	Lovrin 10		4	4	40	40	3	3	40	40	2	2	4	40	40	80	Hap2	Hap11	Hap1	Hap2	Hap1	Hap1	Hap2	Hap3	hap1	Hap2	Hap2	Hap1	Hap4	Hap9	1
E'mai6	G2-9	China				3	3	40	40	3	2	60	20	2	2	3	40	20	60	Hap1	Hap1	Hap2	NN	Hap5	Hap3	Hap4	Hap1	hap4	Hap1	Hap1	Hap2	Hap4	Hap3	0
Fan6	G2-8	China				3	3	40	40	3	3	40	40	3	3	4	40	40	80	Hap1	Hap1	Hap2	Hap6	Hap7	Hap3	Hap4	Hap1	hap4	Hap1	Hap1	Hap1	Hap4	Hap4	0
FD-08	G2-2-1	Pakistan				2	0；	1	1	2	2	40	40	1	1	1	5	10	5	Hap7	Hap6	Hap2	Hap1	Hap7	Hap5	Hap5	Hap1	hap4	Hap1	Hap1	Hap1	Hap2	Hap7	0
FengChan3	G2-4	China				0	3	1	40	3	4	20	40	2	3	3	40	40	80	Hap5	Hap2	Hap1	Hap4	Hap5	Hap3	Hap4	Hap2	hap4	Hap1	Hap1	Hap2	Hap4	Hap6	0
Fengdecunmai 1	G1-1	China			3rd generation	0	0	1	1	0	0	1	1	2	1	3	20	5	40	Hap6	Hap6	Hap4	Hap4	Hap1	Hap1	Hap2	Hap3	hap1	Hap2	Hap1	Hap2	Hap4	NN	3
Fengdecunmai21	G2-1	China			3rd generation	0	0	1	1	3	2	40	20	4	2	2	60	20	40	Hap3	Hap3	Hap1	Hap1	Hap6	Hap7	Hap3	Hap2	hap4	Hap1	Hap3	Hap2	Hap4	Hap4	0
Fengkang8	G2-6	China	Y	Lovrin 10		0	0	1	1	3	3	20	40	4	4	4	80	100	100	Hap2	Hap9	Hap2	Hap4	Hap1	NN	NN	NN	NN	Hap2	Hap1	NN	Hap4	Hap4	0
Fumai368	G2-1	China		Kavkaz		3	4	40	40	4	3	40	40	2	1	2	40	5	5	Hap1	NN	Hap2	Hap6	Hap6	Hap6	Hap3	Hap2	hap4	Hap1	Hap1	Hap2	Hap1	Hap4	0
Funo	G2-6/7	Italy				3	4	40	40	3	2	40	10	3	4	4	40	80	80	NN	Hap2	Hap2	Hap4	Hap3	Hap3	Hap4	Hap1	hap4	Hap1	Hap2	Hap3	Hap2	NN	0
GA081628-13E16	G2-7	USA				0	0	1	1	0	0	1	1	0	0	0	0	1	1	NN	NN	NN	NN	NN	NN	NN	NN	hap4	Hap1	Hap1	NN	NN	Hap4	0
Galaxy-13	G2-2-1	Pakistan				2	2	20	20	2	2	20	40	1	1	1	10	10	5	Hap7	Hap6	Hap2	Hap1	Hap7	Hap4	Hap5	Hap1	hap4	Hap1	Hap1	Hap1	Hap2	Hap7	0
Gaocheng8901	G2-1	China				2	3	40	40	2	3	10	40	2	2	2	20	5	30	Hap1	Hap11	Hap1	Hap4	Hap7	Hap4	Hap3	Hap1	hap4	Hap1	Hap3	Hap1	Hap3	Hap7	0
Gaoyou503	G2-10	China				4	4	40	40	3	3	10	60	4	4	4	80	100	80	Hap2	Hap5	Hap2	Hap1	Hap5	Hap3	Hap4	Hap1	hap4	Hap1	Hap1	Hap2	Hap2	Hap4	0
Gaoyou5218	G2-1	China				0；	2	1	10	2	2	20	5	4	3	4	100	40	80	Hap2	Hap11	Hap1	Hap6	Hap6	Hap6	Hap3	Hap2	hap4	Hap1	Hap1	Hap2	Hap4	Hap8	0
Guinong10	G2-8	China				0	0	1	1	3	2	40	40	2	2	1	20	20	1	Hap1	Hap6	Hap2	Hap6	Hap2	Hap2	Hap1	Hap3	hap2	Hap3	Hap1	Hap1	Hap4	Hap4	6
Guinong22	G2-9	China				4	3	60	40	4	3	40	40	3	2	1	60	20	10	Hap2	Hap11	Hap2	Hap6	Hap3	Hap4	Hap5	Hap1	hap4	Hap1	Hap1	Hap1	Hap4	Hap2	0
Guomai301	G2-1	China				4	4	60	60	3	2	40	20	3	3	4	80	60	80	Hap3	Hap2	Hap1	Hap4	Hap5	Hap6	Hap7	Hap2	hap3	Hap1	Hap3	Hap1	Hap2	Hap9	0
Guomai9	G1-1	China			3rd generation	0	0	1	1	2	2	5	10	3	3	4	60	60	80	Hap6	Hap6	Hap2	Hap1	Hap2	Hap2	Hap1	Hap3	hap2	Hap3	Hap1	Hap1	Hap4	Hap4	7
Hemai17	G2-3	China				0	0	1	1	3	3	60	10	4	3	4	80	60	80	Hap2	Hap12	Hap3	Hap1	Hap6	Hap6	Hap3	Hap2	hap4	Hap1	Hap1	Hap2	Hap4	Hap7	0
HengGuan35	G2-6	China				0	0	1	1	3	3	60	40	3	3	4	60	40	80	Hap5	Hap6	Hap5	Hap1	Hap2	Hap2	Hap1	Hap3	hap2	Hap3	Hap1	Hap1	Hap3	Hap4	6
HuaiChuan709	G2-1	China		Kavkaz		3	2	40	40	3	2	40	20	2	1	2	40	5	40	Hap2	Hap11	Hap1	Hap6	Hap6	Hap6	Hap3	Hap2	hap4	Hap1	Hap1	Hap2	Hap4	Hap4	0
Huaimai0607	G1-1	China				0	0	1	1	3	3	80	40	2	1	2	20	5	40	Hap2	Hap11	Hap1	Hap1	Hap2	Hap2	Hap1	Hap3	hap2	Hap3	Hap1	Hap1	Hap4	Hap4	6
Huaimai18	G2-3	China		Lovrin 13		0	0	1	1	3	3	10	20	3	3	3	60	60	80	Hap3	Hap3	Hap2	Hap1	Hap2	Hap2	Hap1	Hap3	hap2	Hap3	Hap1	Hap1	Hap2	Hap7	6
Huaimai20	G2-3	China	Y	Lovrin 13		0	3	1	20	3	3	20	20	3	3	4	40	40	100	Hap3	Hap2	Hap2	Hap4	Hap1	Hap1	Hap2	Hap3	hap1	Hap2	Hap1	Hap2	Hap1	Hap4	1
Huaimai22	G2-3	China		Lovrin 13		0	0	1	1	3	2	40	20	4	4	4	100	100	100	Hap3	Hap2	Hap2	Hap4	Hap1	Hap1	Hap2	Hap3	hap1	Hap2	Hap1	Hap1	Hap2	Hap1	1
Huaimai28	G2-3	China			2nd generation	0	0	1	1	4	4	40	40	3	3	3	60	40	60	Hap3	Hap3	Hap2	Hap6	Hap2	Hap2	Hap1	Hap3	hap2	Hap3	Hap1	Hap1	Hap1	Hap7	6
Jimai0850987	G2-3	China				0	4	1	40	3	2	40	20	3	2	3	60	10	60	Hap2	Hap12	Hap3	Hap1	Hap6	Hap6	Hap3	Hap2	hap4	Hap1	Hap1	Hap2	Hap4	Hap7	0
Jimai20	G2-3	China		Lovrin 13		3	3	40	40	0；	2	1	5	4	4	4	100	100	100	Hap3	Hap2	Hap1	Hap4	Hap3	Hap3	Hap7	Hap1	hap4	Hap1	Hap3	Hap1	Hap4	Hap1	0
Jimai22	G2-3	China				0	0	1	1	2	2	20	10	3	3	3	60	40	60	Hap2	Hap12	Hap1	Hap4	Hap5	Hap3	Hap4	Hap1	hap4	Hap1	Hap1	Hap2	Hap1	Hap1	0
Jimai26 (HeiBei)	G2-6	China	Y	Lovrin 10		0	0；	1	1	3	2	40	10	3	3	3	60	60	40	Hap5	Hap6	Hap4	Hap5	Hap1	Hap1	Hap2	Hap3	hap1	Hap2	Hap1	Hap1	Hap3	Hap4	2
Jimai30 (HeBei)	G2-1	China	Y			2	3	60	40	3	4	20	40	3	2	3	60	10	60	Hap1	Hap4	Hap2	Hap1	Hap7	NN	NN	NN	NN	Hap3	NN	NN	Hap4	Hap4	1
Jimai36 (HeiBei)	G2-6	China		Predgornia 2		0	0；	1	1	3	3	40	40	3	4	3	80	80	40	Hap5	Hap6	Hap1	Hap5	Hap1	Hap1	Hap2	Hap3	hap1	Hap2	Hap1	Hap1	Hap4	Hap2	1
Jinan13	G2-2-2	China				3	0	40	1	3	4	20	60	4	3	4	100	30	100	Hap5	Hap6	Hap4	Hap4	Hap5	NN	NN	Hap1	hap4	Hap1	Hap1	Hap1	Hap4	Hap4	1
Jinan17	G2-3	China		Lovrin 13		0；	0；	1	1	2	3	10	40	3	2	3	40	10	60	Hap2	Hap11	Hap1	Hap4	Hap6	Hap3	Hap4	Hap1	hap4	Hap1	Hap1	Hap2	Hap4	Hap7	0
Jinan2	G2-4	China				3	3	40	40	3	4	60	40	3	3	3	60	60	60	Hap1	Hap9	Hap2	Hap3	Hap3	Hap3		Hap1	hap3	Hap1	Hap3	Hap2	Hap4	Hap2	0
Jing411	G2-5	China		Lovrin		0;	0	1	1	2	3	20	40	3	3	3	60	40	40	Hap11	Hap7	Hap4	Hap4	Hap3	Hap3	Hap4	Hap1	hap4	Hap1	Hap1	Hap2	Hap2	Hap4	2
Jing9428	G2-1	China		Lovrin		0	0	1	1	3	3	60	40	3	4	4	80	100	80	Hap1	Hap11	Hap2	Hap5	Hap3	Hap4	Hap3	Hap1	hap4	Hap1	Hap1	Hap2	Hap4	Hap4	0
Jingdong17	G2-5	China		Avrora,Lovrin10		0	0	1	1	3	3	60	20	3	2	3	60	30	40	Hap3	Hap6	Hap2	Hap5	Hap2	Hap2	Hap1	Hap3	hap2	Hap3	Hap1	Hap3	Hap4	Hap5	7
Jingdong8	G2-6	China	Y	Avrora,Lovrin10		0;	2	1	20	3	2	40	5	4	4	4	80	100	80	Hap4	Hap3	NN	Hap5	NN	Hap2	Hap1	Hap3	NN	Hap3	Hap1	Hap1	Hap4	NN	4
Jinmai47	G2-3	China				3	4	40	40	3	3	40	60	4	4	4	80	100	100	NN	Hap9	Hap2	Hap3	Hap3	Hap3	Hap4	Hap1	hap4	Hap1	Hap1	Hap3	Hap4	Hap6	0
Jinmai54	G2-1	China				4	4	40	40	3	3	40	80	4	4	4	80	100	100	Hap2	Hap11	Hap1	Hap5	Hap6	NN	Hap7	Hap2	hap3	Hap1	Hap1	Hap3	Hap4	Hap3	0
Junmai35	G1-1	China				0	0;	1	1	2	2	20	5	2	2	3	40	40	60	Hap1	Hap4	Hap2	Hap6	Hap2	Hap2	Hap1	Hap3	hap2	Hap3	Hap1	Hap1	Hap4	Hap8	6
Kaimai22	G1-1	China		Neuzucht	3rd generation	0	0	1	1	3	2	20	5	3	3	4	40	40	80	Hap4	Hap4	Hap2	Hap1	Hap2	Hap2	Hap1	Hap3	hap2	NN	Hap1	Hap2	Hap4	Hap4	5
Kaimai64	G2-1	China				2	2	20	20	3	2	40	10	3	3	4	40	40	80	Hap3	Hap3	Hap1	Hap1	Hap7	Hap4	Hap3	Hap1	hap4	Hap1	Hap1	Hap3	Hap4	Hap8	0
Kanghuixianhong	G2-3	China				4	4	40	40	3	4	40	60	3	2	3	60	20	60	Hap4	Hap5	Hap2	Hap4	Hap4	Hap8	NN	Hap1	hap4	NN	Hap3	Hap1	Hap2	Hap4	0
Kenong2009	G2-3	China				3	3	60	40	4	4	20	40	3	3	4	80	60	80	Hap3	Hap3	Hap2	Hap1	Hap6	Hap7	Hap3	Hap2	hap4	Hap1	Hap1	Hap2	Hap4	Hap4	0
Kenya	G2-2-1	Pakistan				0	2	1	40	2	2	20	5	2	3	1	20	60	5	Hap10	Hap6	Hap4	Hap1	Hap7	Hap5	Hap3	Hap1	hap4	NN	Hap1	Hap1	Hap4	Hap4	1
LA05032D-10	G2-7	USA				3	3	40	40	3	3	20	20	0	0	0	0	1	1	Hap3	Hap5	Hap5	Hap1	Hap4	NN	Hap6	Hap1	hap4	Hap1	Hap1	Hap1	Hap1	Hap4	0
LA05145D-84	G2-7	USA				0	0;	1	1	3	2	10	40	1	1	1	5	5	1		Hap12	Hap3	Hap1	Hap2	Hap2	Hap1	Hap3	hap2	Hap3	Hap1	Hap3	Hap2	Hap4	6
LA06067C-P20	G2-7	USA				3	3	40	20	3	2	20	40	0	0	0	0	1	1	Hap3	Hap3	Hap1	Hap6	Hap4	Hap4	Hap6	Hap1	hap4	Hap1	Hap1	Hap1	Hap1	Hap5	1
LA06149C-P7	G2-7	USA				3	4	40	40	3	3	40	20	1	1	1	1	10	1	Hap12	Hap10	Hap5	Hap6	NN	Hap5	Hap6	Hap1	hap4	Hap1	Hap1	Hap1	Hap1	Hap4	0
LA07001C-23	G2-7	USA				3	3	40	40	2	4	20	40	2	2	1	20	20	1	NN	Hap12	Hap3	Hap1	Hap3	Hap4	Hap6	Hap1	hap3	Hap1	Hap1	Hap3	Hap4	Hap4	0
LA07102CW-P10	G2-7	USA				3	3	40	40	2	2	40	20	0	1	1	0	10	1	Hap3	Hap3	Hap1	Hap6	Hap4	Hap4	Hap6	Hap1	hap4	Hap1	Hap1	Hap1	Hap1	Hap4	0
Laizhou953	G2-4	China				0	0	1	1	3	3	40	40	2	2	2	20	20	40	Hap2	Hap11	Hap4	Hap4	Hap1	Hap1	Hap2	Hap3	hap1	Hap2	Hap1	Hap1	Hap4	Hap4	2
Lankao906	G2-10	China	Y	Triticale		3	4	40	40	3	3	40	80	3	3	3	60	40	60	Hap4	Hap6	Hap2	Hap6	Hap1	Hap1	Hap2	Hap3	hap1	Hap2	Hap1	Hap1	Hap4	Hap7	1
Lantian36	G2-11	China		Neuzucht		2	0；	20	1	2	2	20	10	1	0	1	5	1	5	Hap1	Hap6	Hap2	Hap1	Hap4	Hap4	Hap6	Hap1	hap4	Hap1	Hap1	Hap1	Hap4	Hap4	0
Longmai30	G2-9	China				4	3	60	40	3	4	40	40	3	4	4	60	100	100	Hap3	Hap3	Hap1	Hap1	Hap5	Hap4	NN	Hap1	hap4	Hap1	Hap1	Hap3	Hap1	Hap4	0
Longmai35	G2-9	China				4	3	60	60	3	3	20	60	3	4	4	60	80	100	Hap4	NN	NN	Hap5	Hap4	Hap4	Hap3	Hap1	hap4	Hap1	Hap1	Hap4	Hap4	Hap4	0
Lumai1	G2-1	China	Y	Neuzucht		0	0	1	1	2	2	40	5	3	3	3	80	40	80	Hap2	Hap11	Hap2	Hap1	Hap2	Hap2	Hap1	Hap3	hap2	Hap3	Hap1	Hap2	Hap4	Hap7	6
Lumai14	G2-3	China	Y	Lovrin 13		0	0	1	1	2	3	40	10	3	4	3	60	80	80	Hap3	Hap2	Hap2	Hap4	Hap1	Hap1	Hap2	Hap3	hap1	Hap2	Hap1	Hap1	Hap1	Hap1	1
Lunxuan89	G1-2	China				0	0	1	1	3	3	80	60	2	1	3	20	5	60	Hap2	Hap11	Hap1	Hap1	Hap2	Hap2	Hap1	Hap3	hap2	Hap3	Hap1	Hap1	Hap4	Hap4	6
Lunxuan987	G2-6	China				3	0；	40	1	3	3	40	20	4	4	4	80	100	100	Hap2	Hap10	Hap2	Hap5	Hap1	Hap1	Hap2	Hap3	hap1	Hap2	Hap1	Hap1	Hap4	Hap4	1
Luomai10	G2-8	China				3	3	40	40	3	3	40	40	3	2	4	60	40	80	Hap1	Hap4	Hap2	Hap6	Hap7	Hap4	Hap3	Hap1	hap4	Hap1	Hap1	Hap1	Hap4	Hap4	0
Luomai22		China		Neuzucht	2nd generation	0	0	1	1	4	3	40	40	2	2	4	40	10	80	Hap2	Hap11	Hap1	Hap6	Hap2	Hap2	Hap1	Hap3	hap2	Hap3	Hap1	Hap3	Hap4	Hap8	6
Luomai68	G2-1	China		Triticale	4th generation	3	3	40	60	3	2	40	20	1	0	1	10	1	5	Hap8	Hap11	Hap1	Hap6	Hap6	Hap4	Hap3	Hap1	hap4	Hap1	Hap1	Hap2	Hap4	Hap4	0
LuomaiC101	G1-1	China		Neuzucht		0	4	1	40	4	0	40	1	3	2	4	60	20	80	Hap2	Hap11	Hap1	Hap1	Hap2	Hap2	Hap1	Hap3	hap2	Hap3	Hap1	Hap1	Hap4	Hap4	6
Mazhamai	G2-4	China				0	0	1	1	3	3	40	60	3	3	4	60	60	80	Hap1	Hap9	Hap2	Hap6	NN	Hap6	Hap5	Hap2	hap4	Hap1	NN	Hap2	Hap4	Hap5	1
MC159	G2-2-1	CIMMYT				2	0	40	1	3	4	40	40	2	3	3	20	60	60	Hap10	Hap10	Hap1	Hap1	Hap5	Hap4	Hap3	Hap1	hap4	Hap1	Hap1	Hap2	Hap4	Hap4	0
Mianmai335	G2-8	China				3	4	20	40	3	2	40	40	4	2	3	60	40	40	Hap1	Hap4	Hap2	Hap6	Hap7	Hap4	Hap3	Hap1	hap4	Hap1	Hap1	Hap1	Hap4	Hap7	0
Mianmai37	G2-8	China				4	2	40	20	3	2	60	40	2	1	1	40	20	1	Hap1	Hap10	Hap2	Hap6	NN	NN	Hap7	Hap1	hap3	Hap1	Hap1	NN	Hap4	Hap4	0
Mianyang11	G2-8	China				3	3	40	40	3	3	40	60	3	3	4	60	60	80	Hap1	NN	Hap2	Hap4	Hap7	Hap3	Hap4	Hap1	hap4	Hap1	Hap1	Hap3	Hap4	Hap4	0
Mianyang20	G2-8	China				3	3	40	60	3	2	40	20	3	4	3	60	100	80	Hap1	Hap10	Hap2	Hap6	Hap7	Hap3	Hap4	Hap1	hap4	Hap1	Hap1	Hap4	Hap4	Hap4	0
Mianyang26	G2-8	China				3	4	40	40	2	3	20	40	3	2	3	60	40	60	Hap1	Hap1	Hap2	Hap6	Hap7	Hap3	Hap4	Hap1	hap4	Hap1	Hap1	Hap1	Hap4	Hap4	0
Nanda2419	G2-9	Italy				3	3	60	40	3	3	40	80	3	3	3	60	60	80	Hap1	Hap6	Hap2	Hap4	Hap5	Hap3	Hap4	Hap1	hap4	Hap1	Hap1	Hap2	Hap4	Hap9	0
Neimai10	G2-8	China				2	2	20	10	2	2	40	40	3	1	1	60	10	10	Hap1	Hap4	Hap2	Hap6	Hap7	Hap4	Hap6	Hap1	hap3	Hap1	Hap1	NN	Hap4	Hap4	0
Neimai836	G2-1	China				3	3	40	40	3	2	40	40	3	2	4	80	40	80	Hap3	Hap3	Hap1	Hap1	Hap6	Hap6	Hap6	Hap2	hap3	Hap1	Hap1	Hap3	Hap4	Hap7	0
Neixiang182	G2-10	China				0	0	1	1	2	3	10	10	2	2	1	40	40	10	Hap2	Hap11	Hap1	Hap6	Hap1	Hap1	Hap2	Hap3	hap1	Hap2	Hap1	Hap1	Hap4	Hap4	1
Neixiang237	G2-1	China				0	3	1	40	3	4	40	40	3	2	3	80	20	60	Hap1	Hap4	Hap2	Hap6	Hap2	Hap2	Hap1	Hap3	hap2	Hap3	Hap1	Hap1	Hap4	Hap4	6
Nexiang5	G2-4	China				4	3	60	40	3	4	60	80	2	2	2	40	30	40	Hap1	NN	Hap4	Hap4	Hap6	Hap3	Hap4	Hap1	hap4	Hap1	Hap1	NN	Hap4	Hap2	1
Ningchun4	G2-2-1	China				3	3	40	20	2	3	10	40	4	4	4	100	100	100	Hap1	Hap6	Hap2	Hap4	Hap5	Hap3	Hap4	Hap1	hap4	Hap1	Hap1	Hap2	Hap4	Hap9	0
Ningchun50	G2-2-1	China				3	3	60	40	2	3	20	10	4	4	4	80	100	80	Hap1	Hap5	Hap2	Hap6	Hap4	Hap4	Hap3	Hap1	hap4	Hap1	Hap1	Hap1	Hap4	Hap4	0
Ningmai23	G2-8	China				0	0；	1	1	3	3	60	40	4	4	4	80	100	100	Hap1	Hap10	Hap1	Hap6	Hap2	Hap2	Hap1	Hap3	hap2	Hap3	Hap2	Hap1	Hap2	Hap3	6
Pa12	G2-2-1	Pakistan				0	0	1	1	2	2	5	10	0	1	1	0	10	10	Hap10	Hap10	Hap1	Hap1	Hap2	Hap2	Hap1	Hap3	hap2	Hap3	Hap1	Hap1	Hap4	Hap4	6
Pa15	G2-2-1	Pakistan				2	3	40	40	2	4	20	40	0	2	1	0	20	1	Hap7	Hap6	Hap5	Hap1	Hap7	Hap4	Hap3	Hap1	hap4	Hap1	Hap1	Hap1	Hap2	Hap4	0
Pa18	G2-2-1	Pakistan				2	2	60	40	2	2	10	40	0	2	1	0	20	1	Hap7	Hap6	Hap5	Hap1	Hap7	Hap4	Hap3	Hap1	hap4	Hap1	Hap1	Hap1	Hap2	Hap4	0
Pa20	G2-2-1	Pakistan				2	2	20	40	2	3	60	40	1	2	1	5	20	10	Hap3	Hap3	Hap1	Hap1	Hap7	Hap5	Hap3	Hap1	hap4	Hap1	Hap1	NN	Hap4	Hap4	0
Pa2012-6	G2-2-1	Pakistan				2	2	20	40	2	2	40	40	1	3	1	10	60	5	Hap3	Hap3	Hap5	Hap1	Hap7	Hap4	Hap3	Hap1	hap4	Hap1	Hap1	Hap1	Hap3	Hap4	0
Pa2014-1	G2-2-1	Pakistan				2	2	20	20	2	2	20	40	1	2	1	5	20	1	Hap3	Hap3	Hap1	Hap1	Hap7	Hap4	Hap3	Hap1	hap4	Hap1	Hap1	Hap1	Hap2	Hap4	0
Pa5	G2-2-1	Pakistan				2	2	10	40	3	2	40	40	2	2	1	20	20	1	Hap4	Hap5	Hap2	Hap6	Hap7	Hap4	Hap5	Hap1	hap4	Hap1	Hap1	Hap1	Hap2	Hap4	0
Pa9/GLDS		Pakistan				3	4	20	40	4	3	40	40	3	3	4	80	20	80	NN	NN	NN	NN	NN	NN	NN	NN	NN	NN	NN	NN	NN	NN	0
Shannong225	G2-10	China				0	0	1	1	4	3	40	80	3	4	4	80	80	80	Hap2	Hap11	Hap1	Hap1	Hap2	Hap2	Hap1	Hap3	hap2	Hap3	Hap1	Hap3	Hap4	Hap4	6
Shannong229	G2-10	China				4	3	40	40	3	3	20	40	4	4	4	100	80	80	Hap3	NN	Hap2	Hap3	Hap1	Hap1	Hap2	Hap3	hap1	Hap2	Hap1	Hap1	Hap4	NN	1
Shannong26	G2-1	China				4	4	40	40	3	2	20	40	3	3	4	40	60	80	Hap8	Hap11	Hap1	Hap1	Hap6	Hap4	Hap3	Hap1	hap4	Hap1	Hap1	Hap2	Hap4	Hap4	0
Shannong7859	G2-1	China	Y	Predgornia 2		0	0	1	1	3	3	40	40	3	1	3	60	5	60	Hap1	Hap4	Hap2	Hap1	Hap2	Hap2	Hap1	Hap3	hap2	Hap3	Hap1	Hap3	Hap4	Hap4	6
Shi4185	G2-1	China	Y	Lovrin 10		0	2	1	20	0	0	1	1	4	4	4	80	100	100	Hap6	Hap6	Hap4	Hap4	Hap1	Hap1	Hap2	Hap3	hap1	Hap2	Hap1	Hap1	Hap4	Hap9	3
Shiluan02-1	G2-1	China				3	4	60	40	3	3	40	20	2	2	3	20	10	60	Hap1	Hap5	Hap2	Hap6	Hap7	Hap3	Hap4	Hap1	hap4	Hap1	Hap1	Hap1	Hap4	Hap6	0
St1472/506	G2-9	Italy				3	3	20	40	2	3	10	10	1	1	1	20	10	10	Hap1	Hap1	Hap2	Hap4	Hap6	Hap3	Hap4	Hap1	hap4	Hap1	Hap1	Hap1	Hap4	Hap4	0
St2422/464	G2-9	Italy				3	3	40	40	2	3	10	20	2	1	2	20	10	20	Hap1	Hap1	Hap2	Hap4	Hap6	Hap3	Hap4	Hap1	hap4	NN	Hap1	Hap1	Hap4	Hap4	0
Sumai3	G2-9	China				3	3	20	40	2	2	5	5	4	4	4	80	100	80	Hap1	Hap10	Hap2	Hap3	Hap6	Hap3	Hap4	Hap1	hap4	Hap1	Hap2	NN	Hap2	Hap9	0
Taikong6	G2-1	China				2	3	20	20	2	3	10	60	4	4	4	100	80	100	Hap3	Hap3	Hap1	Hap1	Hap7	Hap4	Hap6	Hap1	hap4	Hap1	Hap2	Hap4	Hap4	Hap8	0
Taishan1	G2-4	China				0；	0；	1	1	3	3	20	40	2	2	3	40	20	60	Hap5	Hap2	Hap1	Hap4	NN	Hap3	Hap4		hap4	Hap1	Hap1	Hap2	Hap4	NN	0
Tianmin213		China				0	0	1	1	2	2	40	5	3	2	3	60	5	60	NN	NN	NN	NN	NN	NN	NN	NN	NN	NN	NN	NN	NN	NN	1
Wangshuibai	G2-4	China				2	4	20	40	4	3	40	40	2	1	2	40	5	20	Hap1	Hap4	Hap2	Hap5	Hap6	Hap5	Hap6	Hap1	hap4	Hap1	Hap1	Hap1	Hap1	Hap8	0
Wanmai1643	G2-3	China				4	3	40	40	4	3	60	40	4	2	4	80	40	80	Hap3	Hap3	Hap2	Hap1	Hap6	Hap6	Hap3	Hap2	hap4	Hap1	Hap1	Hap2	Hap4	Hap7	0
Wanmai38	G2-3	China				2	0;	20	1	2	2	10	10	3	1	4	60	5	80	Hap2	Hap11	Hap1	NN	Hap5	Hap4	Hap3	Hap1	hap4	Hap1	NN	NN	Hap4	Hap8	0
Wanmai47	G2-10	China				4	4	40	40	3	3	40	40	2	3	3	20	40	60	Hap1	Hap4	Hap2	Hap1	Hap3	Hap4	Hap3	Hap1	hap4	Hap1	Hap1	Hap1	Hap4	Hap4	0
Wanmai50	G1-2	China				3	3	40	40	2	3	40	40	2	2	3	20	15	60	Hap2	Hap11	Hap1	Hap6	Hap1	Hap1	NN	Hap3	hap1	Hap2	Hap1	Hap1	Hap1	Hap9	1
Wansu0217	G2-1	China				3	4	40	40	3	0	40	1	4	3	4	80	40	100	Hap3	Hap3	Hap1	Hap1	Hap6	Hap6	Hap6	Hap2	hap3	Hap1	Hap1	Hap3	Hap4	Hap4	0
Wanxi8906	G2-10	China				3	4	40	40	2	3	10	40	2	3	2	20	40	20	Hap1	Hap4	Hap2	Hap1	Hap3	Hap4	Hap3	Hap1	hap4	Hap1	Hap1	Hap1	Hap4	Hap4	0
WuYimai	G2-8	China				4	3	60	40	3	2	60	40	3	4	4	40	80	80	Hap4	Hap5	Hap2	Hap6	Hap5	Hap3	Hap4	Hap1	hap4	Hap1	Hap1	Hap3	Hap4	Hap3	0
Xiannong39	G1-2	China				0	0	1	1	3	3	40	20	4	4	4	80	80	80	Hap2	Hap8	Hap1	Hap6	Hap1	Hap1	NN	Hap3	hap1	Hap2	Hap1	Hap1	Hap4	Hap9	1
Xiaoyan54	G2-5	China				0;	0；	1	1	0	0	1	1	3	2	2	40	20	20	Hap11	Hap7	Hap4	Hap1	Hap3	Hap5	Hap3	Hap1	hap4	Hap1	Hap1	Hap2	Hap2	Hap4	2
Xiaoyan6	G2-10	China				0;	0；	1	1	3	2	10	10	2	1	2	20	5	20	Hap2	Hap11	Hap1	Hap4	Hap6	Hap3	Hap4	Hap1	hap4	Hap1	Hap1	Hap1	Hap1	Hap4	0
Xindong41	G2-5	China				3		40	1	2	4	40	40	3	1	3	40	10	60	Hap9	NN	Hap5	Hap5	Hap3	Hap5	Hap3	Hap1	hap4	Hap1	Hap1	NN	Hap1	Hap5	1
Xinmai18	G2-1	China				3	3	40	40	2	2	20	10	3	2	4	60	20	80	Hap8	Hap11	Hap1	Hap1	Hap6	Hap6	Hap6	Hap2	hap3	Hap1	Hap1	Hap3	Hap3	Hap4	0
Xinmai19	G2-1	China				4	3	40	40	3	3	40	40	2	0	2	20	1	20	Hap3	Hap3	Hap1	Hap1	Hap6	Hap7	Hap5	Hap2	hap4	Hap1	Hap1	Hap2	Hap3	Hap4	0
Xinmai26	G2-1	China		Lovrin 13		3	3	40	40	2	1	10	5	2	1	2	20	5	5	Hap8	Hap11	Hap1	Hap4	Hap6	NN	Hap4	Hap1	hap4	Hap1	Hap1	NN	Hap4	Hap4	0
Xinmai28	G2-1	China				3	4	40	40	3	2	40	10	2	1	1	40	10	5	Hap2	Hap11	Hap1	Hap1	Hap6	Hap4	Hap5	Hap1	hap4	Hap1	Hap1	Hap1	Hap4	Hap4	0
Xinmai29	G2-11	China		Neuzucht	2nd generation	0	0	1	1	3	2	60	40	3	3	3	60	60	40	Hap1	Hap4	Hap2	Hap6	Hap2	NN	Hap1	Hap3	NN	Hap3	Hap1	Hap1	Hap4	Hap4	4
Xinmai31	G1-1	China				3	2	20	60	3	1	20	5	2	1	3	40	10	40	Hap4	Hap4	Hap2	Hap1	Hap5	Hap6	Hap6	Hap2	hap3	Hap1	Hap3	Hap1	Hap4	Hap4	0
Xinong20	G2-1	China				0	0	1	1	3	3	40	40	2	1	3	20	5	60	NN	Hap3	NN	Hap1	Hap6	Hap7	NN	NN	hap4	Hap3	Hap1	NN	Hap4	Hap7	1
Xinong239	G2-10	China				2	3	10	20	3	2	20	20	3	1	1	40	5	5	Hap1	Hap4	Hap2	Hap6	Hap5	Hap4	Hap3	Hap1	hap4	Hap1	Hap1	Hap1	Hap4	Hap4	0
Xinong558	G2-10	China				0	0；	1	1	3	2	10	5	3	2	3	40	20	60	Hap2	Hap11	Hap2	Hap1	Hap2	Hap2	Hap1	Hap3	hap2	Hap3	Hap1	Hap3	Hap2	Hap5	7
Xinong889	G2-10	China				3	3	40	40	3	3	10	40	2	0	3	20	1	20	Hap1	NN	Hap2	Hap6	Hap5	Hap4	Hap3	Hap1	hap4	Hap1	Hap2	Hap1	Hap1	Hap4	0
Xinong979	G2-3	China				3	3	40	40	4	3	40	40	3	2	4	60	10	80	Hap3	Hap3	Hap2	Hap1	Hap6	Hap7	Hap3	Hap2	hap4	Hap1	Hap1	Hap2	Hap4	Hap4	0
Xumai33	G1-2	China		Neuzucht	2nd generation	0	0	1	1	4	3	40	40	3	2	2	60	40	20	Hap2	Hap11	Hap1	Hap6	Hap2	Hap2	Hap1	Hap3	hap2	Hap3	Hap1	Hap1	Hap4	Hap4	6
Xuzhou14	G2-4	China				3	3	40	40	4	4	40	60	4	4	4	80	80	80	Hap4	Hap6	Hap2	Hap3	Hap5	Hap3	Hap4	Hap1	hap4	Hap1	Hap1	Hap2	Hap4	Hap2	0
Xuzhou21	G2-9	China				3	3	60	40	3	3	40	40	3	4	4	40	80	80	Hap9	Hap2	Hap1	Hap4	Hap6	Hap3	Hap4	Hap1	hap4	Hap1	Hap1	Hap1	Hap4	Hap4	0
Xuzhou24	G2-1	China				0	0；	1	1	4	3	40	40	3	3	3	40	40	40	Hap2	Hap11	Hap2	Hap5	Hap3	Hap3	Hap4	Hap1	hap4	Hap1	Hap1	Hap2	Hap4	Hap4	0
Yangmai158	G2-9	China				3	2	40	20	3	2	10	40	4	4	4	80	100	80	Hap5	Hap1	Hap2	Hap4	Hap3	Hap3	Hap4	Hap1	hap4	Hap1	Hap1	Hap2	Hap4	Hap4	0
Yangmai16	G2-9	China				2	3	40	20	2	2	10	5	3	3	4	60	60	40	Hap1	Hap6	Hap2	Hap4	Hap3	Hap3	Hap4	Hap1	hap4	Hap1	Hap1	Hap1	Hap4	Hap4	0
Yangmai19	G2-9	China				2	2	20	20	3	3	80	40	4	3	4	100	60	60	Hap1	Hap4	Hap2	Hap6	Hap3	Hap4	Hap3	Hap1	hap4	NN	Hap2	Hap1	Hap4	Hap4	0
Yangmai22	G2-9	China				3	3	40	40	3	3	40	10	2	2	2	40	5	20	Hap1	Hap4	Hap2	Hap6	Hap3	Hap5	Hap3	Hap1	hap4	Hap1	Hap2	Hap1	Hap4	Hap4	0
Yangmai23	G2-9	China				2	2	40	40	2	2	20	20	3	3	3	40	60	40	Hap1	Hap6	Hap2	Hap1	Hap3	Hap4	Hap3	Hap1	hap4	Hap1	Hap1	Hap1	Hap4	Hap4	0
Yangmai5	G2-9	China				3	3	20	40	3	4	40	20	4	4	4	80	100	100	Hap1	Hap1	Hap2	Hap6	Hap7	Hap3	Hap4	Hap1	hap4	Hap1	Hap1	Hap1	Hap4	Hap4	0
Yangnuomai1	G2-9	China				1	3	20	40	4	3	20	20	4	4	4	80	80	80	Hap1	Hap4	Hap1	Hap6	Hap5	Hap4	Hap3	Hap1	hap4	Hap1	Hap1	Hap1	Hap4	Hap4	0
Yannong15	G2-2-2	China				2	2	40	40	2	3	40	40	2	2	3	60	10	60	Hap4	Hap6	Hap2	Hap6	Hap5	Hap3	Hap4	Hap1	hap4	Hap1	Hap3	Hap1	NN	Hap4	0
Yannong19	G2-3	China				3	4	40	40	4	4	60	60	3	4	3	60	100	60	Hap3	Hap2	Hap2	Hap3	Hap5	Hap3	Hap4	Hap1	hap4	Hap1	Hap2	Hap3	Hap1	Hap4	0
Yannong999	G2-3	China				0	3	1	40	3	3	20	40	4	4	4	60	100	100	Hap4	Hap6	Hap2	Hap1	Hap5	Hap8	NN	Hap1	hap4	Hap1	Hap1	Hap2	Hap1	Hap4	0
Yashi4	G2-10	China				0	0；	1	1	2	2	5	40	3	2	3	40	10	60	Hap1	NN	Hap2	Hap4	Hap6	Hap3	Hap4	Hap1	hap4	Hap1	Hap1	Hap1	Hap4	Hap4	0
Yanzhan1	G2-11	China				4	4	40	40	2	3	20	40	1	1	1	10	5	10	Hap1	Hap4	Hap2	Hap4	Hap5	NN	Hap4	NN	hap4	Hap1	Hap1	Hap1	Hap2	Hap4	0
Yanzhan4110	G2-11	China				0;	2	1	20	3	3	40	20	3	4	4	60	80	100	Hap1	Hap1	Hap2	Hap2	Hap5	Hap3	Hap4	Hap1	hap4	Hap1	Hap1	Hap1	Hap4	Hap4	0
Yuanzhu	G2-9	China				4	4	40	40	3	3	40	40	3	3	3	40	40	60	Hap1	Hap4	Hap2	NN	Hap7	Hap4	Hap3	Hap1	hap4	Hap1	Hap1	NN	NN	Hap4	0
Yubao5018	G1-1	China				2	3	40	40	2	2	40	10	1	0	1	10	1	5	Hap1	Hap4	Hap2	Hap6	Hap6	Hap6	Hap3	Hap2	hap4	Hap1	Hap1	Hap1	Hap4	Hap8	0
Yumai13	G2-3	China				0	0	1	1	0	0	1	1	3	2	4	80	40	80	Hap6	Hap6	Hap4	Hap4	Hap1	Hap1	Hap2	Hap3	hap1	Hap2	Hap1	Hap2	Hap2	Hap4	3
Yumai18	G2-11	China				0	0；	1	1	2	2	10	20	3	4	3	60	80	60	Hap1	Hap1	Hap2	Hap4	Hap5	Hap3	Hap4	Hap1	hap4	Hap1	Hap1	Hap1	Hap4	Hap4	0
Yumai2	G2-1	China				3	3	40	40	0	2	1	10	3	3	3	60	40	60	NN	Hap2	Hap1	Hap4	Hap6	Hap6	Hap7	Hap2	hap3	Hap1	Hap3	Hap3	Hap4	Hap9	0
Yumai25	G2-10	China				0；	0	1	1	3	4	40	40	3	3	3	60	40	60	Hap2	Hap11	Hap1	Hap4	Hap7	Hap8	Hap4	Hap3	hap1	Hap2	Hap1	Hap1	Hap4	Hap4	1
Yumai34	G2-3	China		Neuzucht		3	4	40	20	3	3	80	40	3	3	3	60	40	60	Hap2	Hap11	Hap2	Hap1	Hap6	Hap7	Hap3	Hap2	hap4	Hap1	Hap1	Hap2	Hap4	Hap4	0
Yumai41	G2-1	China				3	3	40	40	3	3	40	40	4	4	4	100	80	100	Hap1	Hap4	Hap2	Hap1	Hap7	Hap4	Hap6	Hap1	hap4	Hap1	Hap2	Hap4	Hap4	Hap8	0
Yumai47	G2-3	China				2	3	40	60	3	4	20	40	3	2	3	60	40	40	Hap2	Hap12	Hap1	Hap4	Hap5	Hap3	NN	NN	hap4	Hap1	Hap1	Hap2	Hap2	Hap7	0
Yumai49	G2-1	China				3	3	20	40	3	3	40	20	4	3	4	100	40	100	Hap1	Hap1	Hap2	Hap4	Hap7	Hap3	Hap7	Hap1	hap4	Hap1	Hap2	Hap4	Hap4	Hap9	0
Yumai54	G2-1	China				3	3	20	40	3	3	20	20	2	2	2	40	20	40	Hap3	Hap2	Hap1	NN	Hap6	Hap6	Hap7	Hap2	hap3	Hap1	Hap3	NN	Hap4	Hap4	0
Yumai70	G2-1	China				0	0	1	1	3	3	20	40	2	1	2	20	5	60	Hap1	Hap8	Hap1	Hap6	Hap1	Hap1	Hap2	Hap3	hap1	Hap2	Hap1	Hap1	Hap4	Hap4	1
Yunmai34	G2-8	China		Kavkaz		0	0	1	1	3	3	40	40	3	4	4	40	80	80	Hap3	Hap3	Hap2	Hap6	Hap2	Hap2	Hap1	Hap3	hap2	Hap3	Hap1	Hap1	NN	Hap3	6
Yunmai42	G2-8	China				3	4	40	40	3	3	40	60	3	3	4	60	60	80	NN	Hap4	Hap2	Hap6	Hap7	Hap4	Hap5	Hap1	hap4	Hap1	Hap1	Hap1	Hap4	Hap8	0
Yunong517	G2-3	China				3	3	40	40	4	3	40	40	2	1	3	20	5	60	Hap2	Hap11	Hap2	Hap1	Hap6	Hap7	Hap5	Hap2	hap4	Hap1	Hap2	Hap2	Hap1	Hap4	0
Yuzhan7	G2-10	China				0	0	1	1	3	2	10	5	2	1	1	20	5	1	Hap2	Hap11	Hap1	Hap6	Hap2	Hap2	Hap1	Hap3	hap2	Hap3	Hap1	Hap1	Hap4	Hap4	6
Zhengmai113	G1-1	China			3rd generation	0	0	1	1	3	2	40	40	1	1	1	10	5	1	Hap1	Hap4	Hap2	Hap6	Hap2	Hap2	Hap1	Hap3	hap2	Hap3	Hap1	Hap1	Hap4	Hap4	6
Zhengmai158	G1-2	China		Neuzucht	2nd generation	4	3	60	40	3	3	40	60	2	2	3	40	20	60	Hap2	Hap11	Hap1	Hap6	Hap2	Hap2	Hap1	Hap3	hap2	Hap3	Hap1	Hap1	Hap4	Hap8	6
Zhengmai1860	G1-2	China		Neuzucht	3rd generation	0	0	1	1	2	2	10	10	1	0	1	20	1	20	Hap2	Hap11	Hap1	Hap1	Hap2	Hap2	Hap1	Hap3	hap2	Hap3	Hap1	Hap1	Hap4	Hap5	7
Zhengmai366	G2-1	China				0	0；	1	1	3	4	40	40	2	1	2	20	5	40	Hap3	Hap3	Hap1	Hap1	Hap6	NN	Hap3	Hap2	hap4	Hap1	Hap1	Hap2	Hap4	Hap4	0
Zhengmai6687	G1-2	China		Neuzucht	3rd generation	0	0	1	1	3	3	40	40	1	1	3	10	5	60	Hap2	Hap11	Hap1	Hap1	Hap2	Hap2	Hap1	Hap3	hap2	NN	Hap1	Hap1	Hap3	Hap4	5
Zhengmai9023	G2-1	China				3	3	40	40	3	3	40	40	3	3	2	40	60	40	Hap5	Hap6	Hap2	Hap4	Hap6	Hap6	Hap4	Hap2	hap4	Hap1	Hap1	Hap2	Hap4	Hap4	0
Zhengnong16	G2-3	China				3	3	40	40	3	4	20	40	3	3	3	60	60	60	Hap2	Hap11	Hap2	Hap1	Hap6	Hap7	Hap5	Hap2	hap4	Hap1	Hap1	Hap2	Hap4	Hap4	0
Zhengpinmai8	G1-1	China		Neuzucht	3rd generation	0	0	1	1	0	0	1	1	1	1	1	10	5	1	Hap6	Hap6	Hap5	Hap1	Hap2	Hap2	Hap1	Hap3	hap2	Hap3	Hap1	Hap2	Hap4	Hap4	7
Zhengzhou761	G2-11	China				3	3	20	20	3	2	20	5	3	3	3	40	40	40	Hap1	Hap1	Hap2	Hap4	Hap7	Hap3	Hap7	Hap1	hap4	NN	Hap1	NN	Hap4	Hap4	0
Zhenmai10	G2-9	China				3	3	40	40	3	3	40	20	3	4	4	60	80	100	Hap1	Hap4	Hap2	Hap1	Hap4	Hap4	Hap5	Hap1	hap4	Hap1	Hap1	Hap1	Hap4	Hap7	0
Zhongmai175	G2-5	China		Lovrin		4	3	60	40	2	2	5	10	2	2	2	20	10	20	Hap11	Hap7	Hap4	Hap6	Hap3	Hap3	Hap4	Hap1	hap4	Hap1	Hap1	Hap2	Hap2	Hap6	2
Zhongmai255	G2-1	China				3	0	40	1	2	2	20	10	3	3	3	60	60	60	Hap3	Hap3	Hap1	Hap1	Hap7	Hap7	Hap3	Hap2	hap4	Hap1	Hap1	Hap2	Hap3	Hap4	0
Zhongmai578	G2-3	China				0	0	1	1	2	3	40	10	3	1	2	40	10	20	Hap1	Hap11	Hap1	Hap6	Hap5	Hap4	Hap3	Hap1	hap4	Hap1	Hap1	Hap1	Hap1	Hap7	0
Zhongmai60	G1-2	China		Neuzucht	2nd generation	0	0；	1	1	4	4	60	40	3	2	4	80	15	80	Hap2	Hap11	Hap1	Hap6	Hap2	Hap2	Hap1	Hap3	hap2	Hap3	Hap1	Hap1	Hap4	Hap8	6
Zhongmai895	G1-2	China		Neuzucht	2nd generation	0	0	1	1	3	3	40	40	2	2	2	40	20	40	Hap2	Hap11	Hap1	Hap6	Hap2	Hap2	Hap1	Hap3	hap2	Hap3	Hap2	Hap1	Hap1	Hap8	6
Zhongyou9507	G2-1	China				0;	0;	1	1	3	3	40	40	3	2	3	80	30	60	Hap1	Hap9	Hap2	Hap5	Hap6	Hap3	Hap4	Hap1	hap4	Hap1	Hap1	Hap3	Hap4	Hap4	0
Zhoumai18	G1-1	China	Y	Neuzucht		0;	0	1	1	3	2	20	40	1	1	3	5	5	40	Hap2	Hap11	Hap1	Hap4	NN	Hap1	Hap2	Hap3	hap1	Hap2	Hap1	Hap1	Hap4	NN	1
Zhoumai28	G1-1	China		Neuzucht	4th generation	0	0	1	1	3	2	40	40	2	1	2	20	5	20	Hap1	Hap1	Hap2	Hap4	Hap1	Hap1	Hap2	Hap3	hap1	Hap2	Hap1	NN	Hap4	Hap4	1
Zhoumai36		China	Y	Neuzucht	3rd generation	0	0	1	1	2	0;	10	1	2	2	2	20	20	5	Hap1	NN	NN	NN	Hap2	Hap2	Hap1	NN	NN	Hap2	Hap1	Hap2	NN	Hap8	3
Zhoumai9	G1-2	China		Neuzucht		0	4	1	40	0	0	1	1	3	3	4	40	40	80	NN	Hap11	Hap1	Hap4	Hap1	Hap1	Hap2	Hap3	hap1	Hap2	Hap1	Hap1	Hap4	Hap9	1
Zhumai762	G1-2	China			3rd generation	0	0;	1	1	3	2	40	40	3	2	3	40	20	60	Hap2	Hap11	Hap1	Hap6	Hap2	Hap2	Hap1	Hap3	hap2	Hap3	Hap1	Hap1	Hap4	Hap8	6
a lines with IBL/1RS are from [51-54]
Refences
51. Kong, X.X. Quality Characteristics and Molecular Marker Analysis of 58 Wheat Cultivars (Lines). Master’s Thesis, Henan University of Science and Technology, Luoyang, China, June 2016. (In Chinese)
52. Tang, H.J. Molecular Characterization of 1B/1R Translocation Lines and Stem Rust Resistance Genes in Common Wheat. Master’s Thesis, XinJiang Agricultural Unviersity, Ürümqi, China, June 2010. (In Chinese)
53. Tang, J.W.; Yin, G.H.; Gao, Y.; Wang, L.N.; Han, Y.L.; Huang, F.; Yu, H.F.; Yang, G.Y.; Li, X.P.; Xiao, Y.G.; et al. Comprehensive analysis on agronomic traits and processing quality of core parent Zhou8425B and its derivatives. J. Triticeae Crops 2016, 35, 777–784. (In Chinese)
54. Yang, E.N. A study on Allelic Variation for High Molecular Weight Glutenin Subunit (HMW-GS) and 1B/1R Translocation from Resent Released Wheat Varieties in Sichuan Province. Master’s Thesis, SiChuan Agricultural University, Ya’an, China, June 2008. (In Chinese)

## Sheet: Table S2
Table S2. Expression levels (TPM) of predicted genes in the QYr.baafsi-2B.1 region (data from reference 33)
Gene ID	Root(±SD)	Stem(±SD)	Leaf(±SD)	Spike(±SD)	Grain(±SD)
TraesCS2B02G452200	5.66±0.83	3.63±1.42	1.8±0.16	1.8±0.22	1.35±0.04
TraesCS2B02G452300	0.9±0.35	4.2±1.73	5.82±0.26	1.47±0.16	1.85±0.34
TraesCS2B02G452400	11.34±1.31	3.62±5.25	0.34±0.03	0.1±0.02	0.76±0.1
TraesCS2B02G452500	0.33±0.25	0.99±0.21	0.85±0.1	0.27±0.07	0.79±0.26
TraesCS2B02G452600	0	0	0	0.01119	0
TraesCS2B02G452700	0	0	0	0	0
TraesCS2B02G452800	0	0	0	0	0.008409
TraesCS2B02G452900	1.9±0.31	1.43±0.5	0.44±0.12	0.66±0.07	1.72±0.25

## Sheet: Table S3
Table S3. Expression variation of genes in the QYr.baafsi-1B.2 region after stripe rust inoculation. Data from WheatOmics(Zhang et al.,2014; Ma et al., 2021)
Gene ID	non-inoculation	Stripe24h	Stripe48h	Stripe72h	Annotation
TraesCS1B02G089800	14.0156	18.3337	3.60142	1.85688	Mitochondrial pyruvate carrier
TraesCS1B02G089900	2.88002	1.70878	3.72381	4.81364	phosphoglycolate phosphatase
TraesCS1B02G090000	3.02266	2.1057	0.91518	0.236409	Mitochondrial pyruvate carrier
TraesCS1B02G090100	0	0	0	0	Receptor-like protein kinase
TraesCS1B02G090200	0	0	0	0	Wall-associated receptor kinase 2
TraesCS1B02G090300	6.69103	3.98846	8.74769	11.93	Carotenoid isomerase
TraesCS1B02G090400	8.28982	5.29888	6.23041	5.1477	Metal tolerance protein
TraesCS1B02G090500	9.95186	9.75364	10.6508	20.6304	Glutamate--cysteine ligase, chloroplastic
TraesCS1B02G090600	5.86378	5.99257	4.47662	6.66433	Aminotransferase like protein
TraesCS1B02G090700	0	0	0.029651	0	Endoglucanase
TraesCS1B02G090800	0.184505	0.957118	0.353336	0	Ribonucleoside-diphosphate reductase
TraesCS1B02G090900	0	0	0	0.325692	MAU2 chromatid cohesion factor homolog
TraesCS1B02G091000	0	0	0	0	Polynucleotidyl transferase, ribonuclease H-like superfamily protein
TraesCS1B02G091100	2.45324	3.39268	2.43017	3.12766	F-box family protein
TraesCS1B02G091200	0	0	0	0	BTB/POZ domain containing protein
TraesCS1B02G091300	0	0	0	0	BTB/POZ domain containing protein
TraesCS1B02G091400	0	0	0	0	Rhomboid protease GlpG
TraesCS1B02G091500	78.1445	302.83	19.5682	24.3215	BZIP transcription factor
TraesCS1B02G091600	0	0	0	0.019832	Homeobox protein knotted-1-like 1
TraesCS1B02G091700	0	0	0	0	Homeobox protein knotted-1-like 1
TraesCS1B02G091800	0.996398	0.711291	1.3193	1.43683	RNA polymerase II-associated protein 3
TraesCS1B02G091900	0.376796	1.44128	0.171874	0.179587	cysteine-rich receptor-like protein kinase 2
TraesCS1B02G092000	0	0	0.030778	0	Leucine-rich repeat receptor-like protein kinase family
TraesCS1B02G092100	0.124251	0.180322	0.201453	0.399995	transmembrane protein
TraesCS1B02G092200	0.401381	0.099183	0.718341	0.584017	Beta-carotene isomerase d27, chloroplastic
TraesCS1B02G092300	0.072092	0.537931	0.323279	0.920353	Beta-carotene isomerase D27, chloroplastic
TraesCS1B02G092400	0.127905	0.456612	0	0.162096	Annexin
TraesCS1B02G092500	0	0	0	0.077265	Pentatricopeptide repeat-containing protein
TraesCS1B02G092600	0.041087	0	0.064816	0.057365	Pentatricopeptide repeat-containing protein
TraesCS1B02G092700	0	0	0	0.16052	Protein BIG GRAIN 1-like
TraesCS1B02G092800	0	0	0	0	F-box protein
TraesCS1B02G092900	0	0	0	0	F-box protein
TraesCS1B02G093000	0	0.084916	0.01346	0	F-box protein
TraesCS1B02G093100	0	0	0.258493	0.130925	F-box protein
TraesCS1B02G093200	0	0	0	0	WAT1-related protein
TraesCS1B02G093300	1.41404	2.92453	1.5214	1.81752	G-patch domain containing protein
TraesCS1B02G093400	8.6021	8.39035	3.2914	6.82303	Transmembrane protein
TraesCS1B02G093500	0.011878	0	0.088699	0	Pentatricopeptide repeat-containing protein
TraesCS1B02G093600	4.1754	4.39144	4.34278	6.50899	Long-Chain Acyl-CoA Synthetase
TraesCS1B02G093700	0.462712	0.471773	0.550399	0.316233	Agenet domain-containing protein
TraesCS1B02G093800	0.629477	0.264481	0.76447	0.989603	Receptor-like protein kinase
TraesCS1B02G093900	0	0.069158	0	0.033126	DNA-directed RNA polymerase III subunit RPC3
TraesCS1B02G094000	0.163255	0.410617	0.235433	0.38523	FBD-associated F-box protein
TraesCS1B02G094100	0	0	0	0	Myb/SANT-like DNA-binding domain protein
TraesCS1B02G094200	0.052427	0.018988	0.109159	0.128149	Formin-like protein
TraesCS1B02G094300	5.98892	2.82705	6.96287	6.09607	Phosphate translocator
TraesCS1B02G094400	0.169371	0.085004	0.253985	0.136554	Transmembrane protein 234 like
TraesCS1B02G094500	0	0	0	0	MYB transcription factor
TraesCS1B02G094600	3.4002	2.46197	4.45081	1.91254	Nitrogen regulatory protein P-II-like protein
TraesCS1B02G094700	0.980105	0.557944	0.69241	0.624297	O-fucosyltransferase family protein
TraesCS1B02G146000LC	1.48293	0.749299	2.84275	2.5794	Glycosyltransferase
TraesCS1B02G146400LC	0.007797	0	0.036394	0	Retrotransposon protein
TraesCS1B02G149000LC	0	0	0	0	F-box family protein
TraesCS1B02G149700LC	2.72543	1.48787	1.20988	2.22077	60S ribosomal protein L14
TraesCS1B02G150000LC	0.419442	0.748587	0.613308	0.616375	WRKY transcription factor
TraesCS1B02G154100LC	1.01562	1.39298	0.593857	0.68741	Signal recognition particle 54 kDa protein
